# Supplementary material for: Using an Invasive Plant (Japanese Knotweed) for Mycelium-Based Thermal Insulation Composites
Source: Materials (Basel). 2026 Jan 24;19(3):468. doi: 10.3390/ma19030468 (PMC12898320; doi:10.3390/ma19030468)
Supplement: Supplementary file 1 [file materials-19-00468-s001.zip]

Archive with 1 entries (1 files):
- materials-4078081-supplementary.pdf
